# Supplementary material for: The Overlap of Kidney Failure in Extrapulmonary Sarcoidosis in Children—Case Report and Review of Literature
Source: Int J Mol Sci. 2023 Apr 15;24(8):7327. doi: 10.3390/ijms24087327 (PMC10138650; doi:10.3390/ijms24087327)
Supplement: Supplementary file 1 [file ijms-24-07327-s001.zip]

Archive with 1 entries (1 files):
- ijms-2289468-supplementary.pdf
